# Supplementary material for: Chronic kidney disease and incident cancer risk: an individual participant data meta-analysis
Source: Br J Cancer. 2025 Sep 6;133(10):1535–43. doi: 10.1038/s41416-025-03140-z (PMC12603274; doi:10.1038/s41416-025-03140-z)
Supplement: Supplementary file 2 — Supplemental Tables and Figures excel file [file 41416_2025_3140_MOESM2_ESM.xlsx]

## Sheet: Index
Supplementary analyses for CKD and Cancer risk
Table S1. Characteristics of included cohorts for ACR/PCR sample population
Table S2. Characteristics of included cohorts for dipstick proteinuria sample population
Table S3. Characteristics of included cohorts for eGFR Creatinine Cystatin sample population
Table S4. Adjusted hazard ratios of the association of eGFR and dipstick proteinuria with overall cancer risk
Figure S1. Adjusted hazard ratios of ACR/PCR (A) and eGFRcr (B) with overall cancer in the ACR/PCR sample population, stratified by subgroups
Figure S2. Adjusted Hazard ratios of overall cancer of ACR (A) and eGFR (B) in the ACR/PCR population, by cohort types
Figure S3. Hazard ratios of overall cancer risk by eGFRcr-cys with linear spline models
Figure S4. Adjusted hazard ratios of ACR/PCR (A) and eGFRcr (B) with overall and site-specific cancer, in the ACR/PCR sample population, beginning follow up at 1 year after baseline
Figure S5. Adjusted hazard ratios of site-specific cancers by dipstick proteinuria in the dipstick sample population

## Sheet: Table S1 ACR PCR Population
Table S1. Characteristics of included cohorts for ACR/PCR sample population
Cohort	N	Age, y	Women	BMI, kg/m2	Cholesterol, mmol/L	Diabetes	Hypertension	Aspirin	Glucocorticoid use	Never Smoker	Former Smoker	Current Smoker	History of CVD	eGFRcr, ml/min/m2	ACR, mg/g
ADVANCE	10592	66.3 (6.4)	4496 (42.4)	28.3 (5.2)	5.2 (1.2)	10592 (100.0)	8745 (82.6)			6123 (57.8)	1580 (14.9)	2889 (27.3)	2642 (24.9)	78.0 (17.1)	15.0 [7.1 - 39.8]
ARIC	9757	62.6 (5.6)	5421 (55.6)	28.9 (5.6)	5.2 (1.0)	1647 (16.9)	4630 (47.5)	3676 (37.8)	191 (2.0)	4040 (41.4)	4286 (43.9)	1431 (14.7)	1328 (13.6)	86.5 (16.1)	3.7 [1.7 - 7.7]
BioVu	24863	55.4 (16.8)	13354 (53.7)	31.6 (6.8)	4.4 (1.0)	16451 (66.2)	18219 (73.3)	1576 (6.3)	2361 (9.5)	16112 (64.8)	6311 (25.4)	2440 (9.8)	4707 (18.9)	79.4 (24.9)	13.0 [6.0 - 34.0]
CKD REIN	1920	65.6 (13.2)	680 (35.4)	28.9 (6.0)	4.8 (1.3)	853 (44.4)	1833 (95.5)	634 (33.1)	192 (10.0)	788 (41.0)	880 (45.8)	252 (13.1)	1010 (52.6)	36.1 (13.7)	123.9 [22.9 - 552.6]
CRIC	4754	59.1 (10.7)	2129 (44.8)	32.4 (7.8)	4.7 (1.2)	2448 (51.5)	4101 (86.3)	2130 (45.1)		2154 (45.3)	1977 (41.6)	623 (13.1)	1576 (33.2)	48.0 (15.8)	50.0 [8.7 - 398.8]
ELSA-Brasil	13290	51.9 (9.0)	7158 (53.9)	27.0 (4.7)	5.2 (1.1)	2131 (16.0)	4760 (35.8)	744 (5.6)		7591 (57.1)	3937 (29.6)	1762 (13.3)	875 (6.6)	89.1 (15.2)	6.8 [5.2 - 8.9]
GCKD	4294	60.0 (12.1)	1699 (39.6)	29.8 (6.0)	5.5 (1.4)	1532 (35.7)	4152 (96.7)	1387 (32.3)	584 (13.6)	1792 (41.7)	1830 (42.6)	672 (15.6)	1436 (33.4)	52.3 (18.9)	56.0 [10.3 - 420.5]
Geisinger	63118	61.4 (14.0)	32285 (51.2)	33.5 (7.7)	4.7 (1.1)	29891 (47.4)	51233 (81.2)	21160 (33.5)	333 (0.5)	30360 (48.1)	22270 (35.3)	10488 (16.6)	16865 (26.7)	81.7 (24.1)	5.5 [2.5 - 14.0]
GoDARTS	5758	69.5 (11.2)	2512 (43.6)	31.1 (6.3)	4.0 (0.9)	5679 (98.6)	4900 (85.1)	2125 (36.9)		2400 (41.7)	2459 (42.7)	899 (15.6)	1618 (28.1)	81.4 (22.6)	8.8 [3.5 - 27.4]
MESA	6165	61.7 (10.2)	3246 (52.7)	28.3 (5.5)	5.0 (0.9)	781 (12.7)	2731 (44.3)	1407 (23.0)	96 (1.6)	3137 (50.9)	2205 (35.8)	823 (13.3)	0 (0.0)	90.5 (15.8)	5.3 [3.3 - 10.9]
NYU	79897	57.7 (15.7)	42114 (52.7)	30.4 (29.0)	4.6 (1.1)	43604 (54.6)	48187 (60.3)	7165 (9.0)	2729 (3.4)	52050 (65.1)	21729 (27.2)	6118 (7.7)	15242 (19.1)	84.4 (24.4)	12.8 [6.0 - 36.5]
OLDW01	7010	57.9 (15.7)	3135 (44.7)	31.6 (7.0)	4.4 (0.9)	5368 (76.6)	4751 (67.8)	108 (1.5)	239 (3.4)	5445 (77.7)	692 (9.9)	873 (12.5)	1400 (20.0)	83.7 (24.2)	13.0 [6.0 - 39.0]
OLDW02	13652	54.3 (15.5)	7227 (52.9)	32.0 (7.6)	4.5 (0.9)	8719 (63.9)	8502 (62.3)	944 (6.9)	453 (3.3)	11940 (87.5)	1017 (7.4)	695 (5.1)	2073 (15.2)	85.8 (25.5)	11.7 [5.0 - 40.0]
OLDW03	26465	51.5 (12.0)	12913 (48.8)	33.7 (7.7)	4.5 (0.9)	21137 (79.9)	18806 (71.1)	405 (1.5)	556 (2.1)	23985 (90.6)	1750 (6.6)	730 (2.8)	2530 (9.6)	91.9 (21.2)	8.0 [4.0 - 23.0]
OLDW04	30713	58.4 (14.1)	15052 (49.0)	33.4 (7.8)	4.5 (0.9)	20344 (66.2)	18267 (59.5)	1001 (3.3)	711 (2.3)	27783 (90.5)	2152 (7.0)	778 (2.5)	3889 (12.7)	89.7 (24.5)	14.3 [7.0 - 45.9]
OLDW05	3269	56.2 (13.5)	1458 (44.6)	33.5 (7.9)	4.4 (0.9)	2822 (86.3)	1976 (60.4)	<100	87 (2.7)	2563 (78.4)	249 (7.6)	457 (14.0)	423 (12.9)	87.1 (23.1)	13.0 [6.0 - 36.0]
OLDW06	25809	55.9 (14.1)	12929 (50.1)	33.7 (8.1)	4.5 (0.9)	21942 (85.0)	15885 (61.5)	865 (3.4)	915 (3.5)	22018 (85.3)	2435 (9.4)	1356 (5.3)	4061 (15.7)	87.0 (23.2)	12.0 [6.0 - 34.1]
OLDW07	17564	57.5 (15.9)	8810 (50.2)	32.6 (7.5)	4.4 (1.0)	12170 (69.3)	10790 (61.4)	676 (3.8)	478 (2.7)	15084 (85.9)	1613 (9.2)	867 (4.9)	2991 (17.0)	85.1 (24.4)	16.0 [8.0 - 46.5]
OLDW08	74326	56.0 (16.4)	38715 (52.1)	30.2 (6.8)	4.5 (0.9)	39900 (53.7)	42311 (56.9)	3272 (4.4)	2068 (2.8)	67694 (91.1)	4955 (6.7)	1677 (2.3)	11640 (15.7)	86.3 (24.8)	13.0 [6.0 - 38.0]
OLDW09	20004	57.9 (14.9)	8948 (44.7)	32.2 (7.6)	4.5 (0.9)	14905 (74.5)	13191 (65.9)	294 (1.5)	497 (2.5)	18858 (94.3)	863 (4.3)	283 (1.4)	2927 (14.6)	84.0 (25.6)	12.2 [5.6 - 42.0]
OLDW10	18292	49.8 (17.2)	10039 (54.9)	33.0 (8.6)	4.5 (0.9)	7514 (41.1)	8803 (48.1)	511 (2.8)	613 (3.4)	14811 (81.0)	2302 (12.6)	1179 (6.4)	2111 (11.5)	87.5 (29.7)	17.0 [6.6 - 47.0]
OLDW11	4242	62.3 (12.8)	2332 (55.0)	32.3 (7.3)	4.4 (0.9)	2707 (63.8)	3424 (80.7)	44 (1.0)	119 (2.8)	3686 (86.9)	427 (10.1)	129 (3.0)	1164 (27.4)	80.8 (21.7)	10.0 [5.0 - 25.0]
OLDW12	7060	60.5 (14.5)	3290 (46.6)	32.5 (7.3)	4.3 (0.9)	4381 (62.1)	4462 (63.2)	259 (3.7)	371 (5.3)	6371 (90.2)	533 (7.5)	156 (2.2)	1220 (17.3)	76.9 (26.4)	13.9 [6.7 - 44.4]
OLDW13	10002	52.2 (17.1)	5434 (54.3)	32.4 (7.6)	4.5 (0.9)	6201 (62.0)	5634 (56.3)	206 (2.1)	235 (2.3)	8412 (84.1)	1156 (11.6)	434 (4.3)	1346 (13.5)	90.6 (26.2)	17.3 [7.0 - 51.7]
OLDW14	7104	53.0 (15.5)	3514 (49.5)	33.0 (7.6)	4.4 (0.9)	4515 (63.6)	3538 (49.8)	391 (5.5)	155 (2.2)	5688 (80.1)	964 (13.6)	452 (6.4)	947 (13.3)	85.7 (26.9)	17.3 [7.7 - 55.6]
OLDW15	19410	52.3 (12.1)	10937 (56.3)	33.7 (8.3)	4.5 (0.9)	16260 (83.8)	14288 (73.6)	810 (4.2)	365 (1.9)	17015 (87.7)	897 (4.6)	1498 (7.7)	2812 (14.5)	91.6 (23.4)	15.0 [7.0 - 58.0]
OLDW16	3411	63.6 (13.2)	1655 (48.5)	30.7 (6.8)	4.5 (0.9)	2129 (62.4)	2415 (70.8)	99 (2.9)	<100	3120 (91.5)	170 (5.0)	121 (3.5)	520 (15.2)	81.9 (21.1)	9.0 [4.6 - 27.0]
OLDW17	23907	50.3 (16.8)	12666 (53.0)	33.9 (8.0)	4.4 (0.9)	14239 (59.6)	14104 (59.0)	385 (1.6)	550 (2.3)	20699 (86.6)	2240 (9.4)	968 (4.0)	2711 (11.3)	93.4 (26.1)	17.3 [7.2 - 47.0]
OLDW18	9394	55.0 (14.3)	3545 (37.7)	31.9 (7.1)	4.5 (0.9)	3397 (36.2)	3133 (33.4)	296 (3.2)	99 (1.1)	8887 (94.6)	336 (3.6)	171 (1.8)	789 (8.4)	88.0 (22.5)	11.0 [5.0 - 34.6]
OLDW19	6547	61.8 (14.0)	3013 (46.0)	33.5 (7.7)	4.4 (0.9)	5013 (76.6)	5449 (83.2)	368 (5.6)	285 (4.4)	5912 (90.3)	319 (4.9)	316 (4.8)	1169 (17.9)	79.3 (24.4)	22.8 [10.0 - 63.0]
OLDW20	18449	59.3 (13.2)	10074 (54.6)	33.4 (7.8)	4.4 (0.9)	8225 (44.6)	10207 (55.3)	288 (1.6)	167 (0.9)	18057 (97.9)	313 (1.7)	<100	1386 (7.5)	85.5 (22.7)	10.0 [5.0 - 28.2]
OLDW21	5552	53.2 (13.9)	2877 (51.8)	32.3 (7.7)	4.6 (0.9)	3627 (65.3)	3635 (65.5)	183 (3.3)	199 (3.6)	4866 (87.6)	393 (7.1)	293 (5.3)	743 (13.4)	88.7 (21.6)	10.3 [4.9 - 29.4]
OLDW22	24763	53.9 (16.2)	12940 (52.3)	32.3 (7.7)	4.4 (0.9)	19233 (77.7)	17872 (72.2)	1270 (5.1)	872 (3.5)	20985 (84.7)	2336 (9.4)	1442 (5.8)	4783 (19.3)	87.2 (27.4)	16.0 [6.0 - 38.0]
OLDW23	9823	65.2 (15.6)	5481 (55.8)	30.9 (7.3)	4.5 (0.9)	4689 (47.7)	6711 (68.3)	430 (4.4)	416 (4.2)	9105 (92.7)	515 (5.2)	203 (2.1)	1921 (19.6)	79.4 (24.3)	13.0 [5.9 - 35.4]
OLDW24	12497	56.8 (15.7)	5832 (46.7)	32.9 (7.6)	4.4 (0.9)	9387 (75.1)	7453 (59.6)	872 (7.0)	340 (2.7)	11335 (90.7)	835 (6.7)	327 (2.6)	1604 (12.8)	86.3 (24.2)	11.0 [5.6 - 30.9]
OLDW25	46951	52.9 (15.9)	24025 (51.2)	33.5 (7.9)	4.5 (0.9)	32821 (69.9)	31244 (66.5)	1137 (2.4)	1797 (3.8)	39240 (83.6)	5650 (12.0)	2061 (4.4)	7376 (15.7)	90.7 (25.4)	15.0 [6.4 - 44.4]
OLDW26	206	53.8 (12.7)	69 (33.5)	30.4 (6.9)	4.4 (0.9)	122 (59.2)	147 (71.4)	<11	<11	169 (82.0)	28 (13.6)	<11	31 (15.0)	92.6 (21.7)	17.3 [11.0 - 43.0]
OLDW27	9741	54.4 (16.7)	4674 (48.0)	31.6 (7.6)	4.4 (0.9)	7424 (76.2)	5729 (58.8)	434 (4.5)	250 (2.6)	7991 (82.0)	1206 (12.4)	544 (5.6)	1416 (14.5)	86.4 (26.1)	11.0 [5.0 - 36.0]
OLDW28	6773	55.8 (15.0)	3519 (52.0)	33.7 (8.3)	4.4 (0.9)	4297 (63.4)	3659 (54.0)	133 (2.0)	221 (3.3)	6210 (91.7)	413 (6.1)	150 (2.2)	868 (12.8)	85.0 (24.7)	32.3 [9.8 - 101.6]
OLDW29	15193	54.2 (14.7)	8015 (52.8)	33.7 (8.1)	4.5 (0.9)	11866 (78.1)	10886 (71.7)	706 (4.6)	450 (3.0)	12190 (80.2)	1970 (13.0)	1033 (6.8)	2242 (14.8)	89.9 (24.9)	13.0 [5.0 - 45.0]
OLDW30	13394	51.5 (15.4)	6742 (50.3)	33.8 (8.4)	4.5 (0.9)	8166 (61.0)	8773 (65.5)	488 (3.6)	371 (2.8)	11981 (89.5)	1009 (7.5)	404 (3.0)	1908 (14.2)	93.4 (25.5)	14.0 [6.0 - 35.0]
OLDW31	47329	54.2 (14.6)	22271 (47.1)	31.6 (7.5)	4.5 (0.9)	26809 (56.6)	25800 (54.5)	2045 (4.3)	1866 (3.9)	42316 (89.4)	3382 (7.1)	1631 (3.4)	6283 (13.3)	86.3 (25.3)	11.0 [5.0 - 34.3]
PREVEND	7209	49.6 (12.5)	3684 (51.1)	26.1 (4.2)	5.6 (1.1)	260 (3.6)	2432 (33.7)			2124 (29.5)	2638 (36.6)	2447 (33.9)	376 (5.2)	99.8 (15.2)	7.0 [4.8 - 13.1]
RCAV	113818	64.9 (11.7)	4192 (3.7)	31.1 (6.3)	4.3 (1.1)	83201 (73.1)	93835 (82.4)	11881 (10.4)	5117 (4.5)	69882 (61.4)	24553 (21.6)	19383 (17.0)	37813 (33.2)	79.9 (17.0)	11.6 [5.0 - 37.0]
Rancho_Bernardo	1512	70.8 (11.6)	913 (60.4)	25.4 (4.1)	5.4 (0.9)	82 (5.4)	458 (30.3)			672 (44.4)	113 (7.5)	727 (48.1)	170 (11.2)	69.7 (15.4)	6.1 [3.4 - 12.8]
SEED	6575	58.0 (9.8)	3161 (48.1)	25.1 (4.5)	5.4 (1.1)	1840 (28.0)	4002 (60.9)			4695 (71.4)	859 (13.1)	1021 (15.5)	673 (10.2)	89.6 (18.5)	13.3 [7.1 - 27.9]
SHARP	5036	62.5 (11.7)	1894 (37.6)	27.3 (5.3)	5.0 (1.2)	1153 (22.9)	4333 (86.0)			2602 (51.7)	623 (12.4)	1811 (36.0)	733 (14.6)	26.7 (13.4)	210.5 [44.1 - 778.6]
SKS	1441	63.6 (15.6)	569 (39.5)	29.2 (6.5)	4.6 (1.3)	482 (33.4)	1353 (94.0)			501 (34.8)	778 (54.0)	162 (11.2)	417 (28.9)	33.3 (17.2)	64.6 [16.7 - 412.7]
UKBioBank	419436	56.3 (8.1)	223691 (53.3)	27.4 (4.8)	5.7 (1.1)	21331 (5.1)	111584 (26.6)	57468 (13.7)	2424 (0.6)	231850 (55.3)	143561 (34.2)	44025 (10.5)	23604 (5.6)	95.0 (13.0)	6.0 [3.7 - 10.0]
ULSAM	1021	71.0 (0.6)	0 (0.0)	26.3 (3.4)	5.8 (1.0)	135 (13.2)	793 (77.7)			808 (79.1)	213 (20.9)	0 (0.0)	112 (11.0)	80.6 (11.1)	7.5 [4.8 - 16.1]
Total	1319308	57.1 (12.3)	625329 (47.4)	30.4 (7.8)	5.0 (1.0)	574422 (43.5)	704126 (53.4)	130353 (10.1)	29861 (2.4)	914097 (69.3)	285922 (21.7)	119289 (9.0)	188481 (14.3)	88.0 (19.8)	11.0 [6.0 - 13.0]

## Sheet: Table S2 Dipstick Population
Table S2. Characteristics of included cohorts for dipstick proteinuria sample population
Cohort	N	Age, y	Women	BMI, kg/m2	Cholesterol, mmol/L	Diabetes	Hypertension	Aspirin	Glucocorticoid use	Never Smoker	Former Smoker	Current Smoker	History of CVD	eGFRcr, ml/min/m2	Negative	Trace	1+	2+	3+
BioVu	22180	55.8 (16.2)	12611 (56.9)	29.5 (6.6)	4.7 (1.0)	5078 (22.9)	13120 (59.2)	1614 (7.3)	2565 (11.6)	14546 (65.6)	5487 (24.7)	2147 (9.7)	4820 (21.7)	80.8 (22.5)	19692 (88.8)	1638 (7.4)	839 (3.8)	<11	<11
CARE	4088	59.1 (9.3)	563 (13.8)	27.7 (6.4)	5.4 (0.4)	578 (14.1)	3486 (85.3)	3406 (83.3)		913 (22.3)	2517 (61.6)	658 (16.1)	4088 (100.0)	79.2 (16.2)	2921 (71.5)	616 (15.1)	456 (11.2)	95 (2.3)	0 (0.0)
ESTHER	8678	61.9 (6.6)	4701 (54.2)	27.7 (4.5)	5.7 (1.3)	1630 (18.8)	5166 (59.5)			4421 (50.9)	2845 (32.8)	1412 (16.3)	1535 (17.7)	87.7 (19.8)	7286 (84.0)	376 (4.3)	786 (9.1)	230 (2.7)	0 (0.0)
Geisinger	46166	60.0 (16.0)	26131 (56.6)	32.1 (7.6)	4.8 (1.1)	11043 (23.9)	36568 (79.2)	13153 (28.5)	321 (0.7)	22615 (49.0)	15502 (33.6)	8049 (17.4)	11492 (24.9)	83.6 (24.3)	33283 (72.1)	5456 (11.8)	4123 (8.9)	2154 (4.7)	1150 (2.5)
KCPS_II	2616	57.3 (10.8)	515 (19.7)	24.1 (3.1)	5.0 (0.9)	267 (10.2)	543 (20.8)			890 (34.0)	817 (31.2)	909 (34.7)	46 (1.8)	82.7 (15.0)	2449 (93.6)	69 (2.6)	42 (1.6)	45 (1.7)	11 (0.4)
OLDW01	53717	44.0 (17.9)	33823 (63.0)	28.2 (6.4)	4.7 (0.8)	4875 (9.1)	14664 (27.3)	316 (0.6)	1634 (3.0)	40664 (75.7)	4576 (8.5)	8477 (15.8)	3435 (6.4)	96.7 (21.9)	42931 (79.9)	5316 (9.9)	3494 (6.5)	1359 (2.5)	617 (1.1)
OLDW02	45051	46.6 (17.2)	28159 (62.5)	30.7 (8.1)	4.6 (0.9)	6520 (14.5)	16379 (36.4)	1298 (2.9)	1771 (3.9)	38140 (84.7)	3492 (7.8)	3419 (7.6)	4292 (9.5)	94.9 (23.5)	34028 (75.5)	5519 (12.3)	3069 (6.8)	1503 (3.3)	932 (2.1)
OLDW03	171099	44.2 (13.6)	99109 (57.9)	29.3 (7.0)	4.8 (0.8)	14939 (8.7)	50134 (29.3)	586 (0.3)	5925 (3.5)	156819 (91.7)	9396 (5.5)	4884 (2.9)	5626 (3.3)	96.8 (18.8)	145482 (85.0)	14173 (8.3)	7756 (4.5)	2663 (1.6)	1025 (0.6)
OLDW04	136104	48.1 (17.5)	83488 (61.3)	30.1 (7.4)	4.7 (0.9)	15058 (11.1)	40726 (29.9)	1955 (1.4)	4980 (3.7)	120108 (88.2)	10456 (7.7)	5540 (4.1)	9023 (6.6)	100.9 (22.4)	102765 (75.5)	14516 (10.7)	13073 (9.6)	4527 (3.3)	1223 (0.9)
OLDW05	20500	46.6 (16.7)	13622 (66.4)	29.1 (7.0)	4.7 (0.8)	1655 (8.1)	4848 (23.6)	167 (0.8)	784 (3.8)	14861 (72.5)	1738 (8.5)	3901 (19.0)	1000 (4.9)	97.2 (21.3)	15249 (74.4)	3241 (15.8)	1425 (7.0)	404 (2.0)	181 (0.9)
OLDW06	163582	47.4 (16.8)	104841 (64.1)	30.1 (7.4)	4.8 (0.8)	16996 (10.4)	49671 (30.4)	2832 (1.7)	8994 (5.5)	137983 (84.4)	15782 (9.6)	9817 (6.0)	11341 (6.9)	94.7 (21.8)	130167 (79.6)	17259 (10.6)	10228 (6.3)	4349 (2.7)	1579 (1.0)
OLDW07	86257	45.3 (18.7)	60303 (69.9)	29.8 (7.3)	4.6 (0.9)	8727 (10.1)	23681 (27.5)	1030 (1.2)	2980 (3.5)	71372 (82.7)	9170 (10.6)	5715 (6.6)	6473 (7.5)	97.9 (23.5)	66426 (77.0)	8182 (9.5)	7612 (8.8)	2878 (3.3)	1159 (1.3)
OLDW08	403860	49.4 (17.1)	228622 (56.6)	27.9 (6.2)	4.7 (0.9)	44349 (11.0)	121518 (30.1)	7157 (1.8)	8557 (2.1)	369755 (91.6)	24666 (6.1)	9439 (2.3)	35604 (8.8)	94.1 (20.8)	343736 (85.1)	28967 (7.2)	20189 (5.0)	8887 (2.2)	2081 (0.5)
OLDW09	89732	45.2 (16.9)	57667 (64.3)	29.2 (7.0)	4.9 (0.8)	6196 (6.9)	21686 (24.2)	500 (0.6)	3502 (3.9)	80415 (89.6)	5913 (6.6)	3404 (3.8)	3790 (4.2)	98.4 (21.7)	67908 (75.7)	11956 (13.3)	5702 (6.4)	2936 (3.3)	1230 (1.4)
OLDW10	68924	47.9 (18.0)	42767 (62.0)	30.4 (7.9)	4.7 (0.9)	7154 (10.4)	18617 (27.0)	940 (1.4)	2778 (4.0)	55143 (80.0)	8622 (12.5)	5159 (7.5)	6749 (9.8)	92.3 (24.3)	52380 (76.0)	8048 (11.7)	5179 (7.5)	2352 (3.4)	965 (1.4)
OLDW11	11048	59.8 (14.6)	7448 (67.4)	30.2 (7.1)	4.7 (0.9)	2206 (20.0)	6263 (56.7)	<50	569 (5.2)	9786 (88.6)	947 (8.6)	315 (2.9)	1755 (15.9)	85.4 (19.8)	10010 (90.6)	524 (4.7)	303 (2.7)	166 (1.5)	45 (0.4)
OLDW12	88454	50.1 (17.6)	52392 (59.2)	29.6 (7.0)	4.7 (0.9)	8374 (9.5)	22520 (25.5)	1949 (2.2)	5089 (5.8)	81792 (92.5)	4702 (5.3)	1960 (2.2)	5012 (5.7)	90.8 (22.0)	68566 (77.5)	12379 (14.0)	5339 (6.0)	1723 (1.9)	447 (0.5)
OLDW13	51848	47.8 (17.5)	34732 (67.0)	29.4 (7.0)	4.8 (0.9)	4846 (9.3)	14316 (27.6)	452 (0.9)	1740 (3.4)	42644 (82.2)	5499 (10.6)	3705 (7.1)	3823 (7.4)	93.0 (22.5)	40294 (77.7)	6046 (11.7)	3413 (6.6)	1462 (2.8)	633 (1.2)
OLDW14	51392	49.1 (15.7)	29005 (56.4)	29.7 (6.9)	4.8 (0.9)	4631 (9.0)	15758 (30.7)	676 (1.3)	1914 (3.7)	40499 (78.8)	7270 (14.1)	3623 (7.0)	3063 (6.0)	90.8 (20.8)	42807 (83.3)	3682 (7.2)	3059 (6.0)	1367 (2.7)	477 (0.9)
OLDW15	34542	44.6 (14.2)	21701 (62.8)	31.0 (7.9)	4.5 (0.9)	8132 (23.5)	13731 (39.8)	591 (1.7)	1192 (3.5)	29068 (84.2)	2169 (6.3)	3305 (9.6)	2812 (8.1)	99.5 (23.4)	27200 (78.7)	3051 (8.8)	2116 (6.1)	1528 (4.4)	647 (1.9)
OLDW16	13856	57.0 (15.4)	7202 (52.0)	28.1 (5.9)	4.8 (0.8)	1578 (11.4)	5339 (38.5)	226 (1.6)	442 (3.2)	12928 (93.3)	520 (3.8)	408 (2.9)	1191 (8.6)	88.2 (18.9)	11977 (86.4)	1044 (7.5)	580 (4.2)	202 (1.5)	53 (0.4)
OLDW17	130862	43.6 (17.1)	87016 (66.5)	30.2 (7.6)	4.7 (0.9)	10871 (8.3)	33008 (25.2)	891 (0.7)	5473 (4.2)	109846 (83.9)	13254 (10.1)	7762 (5.9)	7445 (5.7)	98.4 (21.8)	103186 (78.9)	11907 (9.1)	9431 (7.2)	4624 (3.5)	1714 (1.3)
OLDW18	58957	47.8 (15.7)	29594 (50.2)	28.4 (6.2)	4.8 (0.8)	2422 (4.1)	8349 (14.2)	1011 (1.7)	687 (1.2)	55775 (94.6)	2088 (3.5)	1094 (1.9)	2149 (3.6)	93.8 (20.0)	48174 (81.7)	6282 (10.7)	3635 (6.2)	490 (0.8)	376 (0.6)
OLDW19	29322	52.0 (17.4)	16663 (56.8)	30.6 (7.4)	4.7 (0.9)	5052 (17.2)	13558 (46.2)	1385 (4.7)	1592 (5.4)	26072 (88.9)	1497 (5.1)	1753 (6.0)	2620 (8.9)	89.6 (21.7)	23495 (80.1)	2807 (9.6)	1931 (6.6)	807 (2.8)	282 (1.0)
OLDW20	71761	51.0 (16.5)	45009 (62.7)	30.6 (7.5)	4.7 (0.9)	7420 (10.3)	20376 (28.4)	460 (0.6)	924 (1.3)	69983 (97.5)	1251 (1.7)	527 (0.7)	2707 (3.8)	94.3 (21.5)	58606 (81.7)	4941 (6.9)	5120 (7.1)	2272 (3.2)	822 (1.1)
OLDW21	45984	47.9 (15.6)	26937 (58.6)	29.6 (7.2)	4.8 (0.9)	5646 (12.3)	15948 (34.7)	457 (1.0)	1812 (3.9)	40326 (87.7)	3438 (7.5)	2220 (4.8)	3417 (7.4)	93.2 (21.3)	37423 (81.4)	4260 (9.3)	2660 (5.8)	1111 (2.4)	530 (1.2)
OLDW22	214877	46.0 (16.0)	132802 (61.8)	29.0 (7.0)	4.7 (0.8)	22925 (10.7)	69935 (32.5)	2709 (1.3)	10273 (4.8)	184444 (85.8)	17832 (8.3)	12601 (5.9)	14824 (6.9)	97.2 (21.2)	173750 (80.9)	19398 (9.0)	14589 (6.8)	6342 (3.0)	798 (0.4)
OLDW23	13605	53.8 (16.5)	7760 (57.0)	29.4 (6.7)	4.7 (0.9)	1761 (12.9)	5584 (41.0)	376 (2.8)	691 (5.1)	12802 (94.1)	572 (4.2)	231 (1.7)	1196 (8.8)	88.9 (20.7)	11848 (87.1)	885 (6.5)	603 (4.4)	199 (1.5)	70 (0.5)
OLDW24	114858	45.5 (17.8)	74791 (65.1)	29.1 (7.2)	4.7 (0.8)	9253 (8.1)	27288 (23.8)	4256 (3.7)	4442 (3.9)	98032 (85.4)	9777 (8.5)	7049 (6.1)	6625 (5.8)	96.7 (22.5)	93226 (81.2)	8303 (7.2)	8707 (7.6)	3758 (3.3)	864 (0.8)
OLDW25	322154	44.9 (17.2)	206793 (64.2)	29.7 (7.4)	4.7 (0.9)	32526 (10.1)	99108 (30.8)	2870 (0.9)	19958 (6.2)	265702 (82.5)	35601 (11.1)	20851 (6.5)	23519 (7.3)	96.6 (22.2)	248941 (77.3)	33254 (10.3)	25426 (7.9)	10308 (3.2)	4225 (1.3)
OLDW26	1662	47.8 (14.2)	885 (53.2)	27.2 (5.8)	4.7 (0.8)	141 (8.5)	491 (29.5)	<11	33 (2.0)	1442 (86.8)	184 (11.1)	36 (2.2)	103 (6.2)	98.2 (17.7)	1069 (64.3)	415 (25.0)	142 (8.5)	<40	<11
OLDW27	76227	47.8 (16.6)	46998 (61.7)	28.4 (6.8)	4.7 (0.9)	7310 (9.6)	19710 (25.9)	1310 (1.7)	2670 (3.5)	61420 (80.6)	8168 (10.7)	6639 (8.7)	4788 (6.3)	92.4 (23.4)	51730 (67.9)	13297 (17.4)	7610 (10.0)	2563 (3.4)	1027 (1.3)
OLDW28	29066	47.5 (17.7)	19649 (67.6)	30.6 (8.0)	4.6 (0.9)	3153 (10.8)	8041 (27.7)	278 (1.0)	1774 (6.1)	26778 (92.1)	1474 (5.1)	814 (2.8)	1915 (6.6)	94.0 (24.0)	23778 (81.8)	2853 (9.8)	2005 (6.9)	335 (1.2)	95 (0.3)
OLDW29	53580	47.6 (16.0)	36258 (67.7)	30.4 (7.6)	4.8 (0.9)	6753 (12.6)	18766 (35.0)	910 (1.7)	2167 (4.0)	41949 (78.3)	6753 (12.6)	4878 (9.1)	4295 (8.0)	95.7 (21.7)	40826 (76.2)	6019 (11.2)	4197 (7.8)	1853 (3.5)	685 (1.3)
OLDW30	46382	47.2 (16.7)	27723 (59.8)	30.4 (7.8)	4.7 (0.9)	5461 (11.8)	15586 (33.6)	559 (1.2)	1897 (4.1)	41693 (89.9)	3205 (6.9)	1484 (3.2)	4339 (9.4)	98.3 (22.2)	37794 (81.5)	1960 (4.2)	4469 (9.6)	1792 (3.9)	367 (0.8)
OLDW31	291704	48.3 (16.3)	174108 (59.7)	29.0 (7.0)	4.7 (0.9)	26273 (9.0)	80240 (27.5)	7379 (2.5)	13419 (4.6)	256734 (88.0)	22579 (7.7)	12391 (4.2)	23523 (8.1)	93.2 (22.6)	222574 (76.3)	35357 (12.1)	21808 (7.5)	8447 (2.9)	3518 (1.2)
TaiwanMJ	457584	39.9 (13.2)	224706 (49.1)	23.1 (3.7)	5.0 (1.0)	12871 (2.8)	36824 (8.0)			323196 (70.6)	29053 (6.3)	105336 (23.0)	11700 (2.6)	89.5 (17.0)	428921 (93.7)	22364 (4.9)	3784 (0.8)	1534 (0.3)	983 (0.2)
Total	3532279	46.5 (16.2)	2107094 (59.7)	28.6 (6.6)	4.8 (0.9)	334670 (9.5)	971546 (27.5)	63752 (2.1)	123549 (4.0)	2961556 (83.8)	298812 (8.5)	271912 (7.7)	242135 (6.9)	94.3 (21.2)	2872898 (81.3)	326360 (9.2)	214900 (6.1)	87306 (2.5)	30817 (0.9)

## Sheet: Table S3 eGFRCrCys Population
Table S3. Characteristics of included cohorts for eGFR Creatinine Cystatin sample population
Cohort	N	Age, y	Women	BMI, kg/m2	Cholesterol, mmol/L	Diabetes	Hypertension	Aspirin	Glucocorticoid use	Never Smoker	Former Smoker	Current Smoker	History of CVD	eGFRcrcys, ml/min/m2	ACR, mg/g
ARIC	9564	62.6 (5.6)	5314 (55.6)	28.9 (5.6)	5.2 (1.0)	1608 (16.8)	4540 (47.5)	3609 (37.8)	185 (1.9)	3954 (41.3)	4204 (44.0)	1406 (14.7)	1292 (13.5)	89.6 (16.8)	3.7 [1.7 - 7.7]
CKD_REIN	1561	65.3 (13.2)	538 (34.5)	28.9 (6.0)	4.8 (1.3)	652 (41.8)	1488 (95.3)	522 (33.5)	150 (9.6)	617 (39.5)	729 (46.7)	215 (13.8)	805 (51.6)	30.5 (12.0)	116.7 [22.7 - 546.5]
CRIC	4740	59.1 (10.7)	2123 (44.8)	32.4 (7.8)	4.7 (1.2)	2441 (51.5)	4090 (86.3)	2124 (45.1)		2148 (45.3)	1973 (41.6)	619 (13.1)	1572 (33.2)	51.5 (19.4)	49.9 [8.7 - 397.0]
GCKD	4294	60.0 (12.1)	1699 (39.6)	29.8 (6.0)	5.5 (1.4)	1532 (35.7)	4152 (96.7)	1387 (32.3)	584 (13.6)	1792 (41.7)	1830 (42.6)	672 (15.6)	1436 (33.4)	51.4 (19.4)	56.0 [10.3 - 420.5]
MESA	6132	61.7 (10.2)	3228 (52.6)	28.3 (5.5)	5.0 (0.9)	774 (12.6)	2722 (44.4)	1404 (23.0)	95 (1.6)	3125 (51.0)	2188 (35.7)	819 (13.4)	0 (0.0)	93.7 (17.7)	5.3 [3.3 - 10.9]
PREVEND	7204	49.6 (12.5)	3681 (51.1)	26.1 (4.2)	5.6 (1.1)	260 (3.6)	2431 (33.7)			2122 (29.5)	2635 (36.6)	2447 (34.0)	375 (5.2)	98.6 (16.9)	7.0 [4.8 - 13.1]
UKBioBank	419130	56.3 (8.1)	223529 (53.3)	27.4 (4.8)	5.7 (1.1)	21316 (5.1)	111492 (26.6)	57434 (13.7)	2421 (0.6)	231690 (55.3)	143446 (34.2)	43994 (10.5)	23582 (5.6)	95.3 (14.4)	6.0 [3.7 - 10.0]
ULSAM	1003	71.0 (0.6)	0 (0.0)	26.3 (3.4)	5.8 (1.0)	131 (13.1)	779 (77.7)			794 (79.2)	209 (20.8)	0 (0.0)	111 (11.1)	72.2 (12.3)	7.3 [4.8 - 16.1]
Total	453628	56.5 (8.2)	240112 (52.9)	27.5 (4.8)	5.7 (1.1)	28714 (6.3)	131694 (29.0)	66480 (14.9)	3435 (0.8)	246242 (54.3)	157214 (34.7)	50172 (11.1)	29173 (6.4)	94.0 (14.6)	6.0 [6.0 - 6.0]

## Sheet: Table S4 Heatmap Dipstick
Table S4. Adjusted hazard ratios of the association of eGFR and dipstick proteinuria with overall cancer risk
		Dipstick proteinuria
eGFRcr, mL/min/1.73m2		Negative	Trace	1	2	3	Combined**
		2870457	326291	214855	87261	30806
≥105	1148682	1.00 (0.96 - 1.04)	1.07 (0.99 - 1.16)	1.17 (1.10 - 1.24)	1.20 (1.08 - 1.33)	1.32 (1.18 - 1.49)	0.99 (0.95 - 1.03)
90-104	985230	REF	1.12 (1.08 - 1.17)	1.16 (1.11 - 1.22)	1.31 (1.23 - 1.40)	1.43 (1.29 - 1.59)	REF
60-89	1172509	1.00 (0.98 - 1.02)	1.11 (1.07 - 1.16)	1.18 (1.13 - 1.22)	1.30 (1.24 - 1.37)	1.38 (1.25 - 1.52)	0.99 (0.97 - 1.01)
45-59	144905	1.02 (0.98 - 1.07)	1.15 (1.07 - 1.23)	1.19 (1.10 - 1.29)	1.28 (1.17 - 1.39)	1.46 (1.30 - 1.65)	1.01 (0.97 - 1.05)
30-44	53884	1.05 (1.00 - 1.12)	1.16 (1.05 - 1.29)	1.32 (1.20 - 1.44)	1.30 (1.18 - 1.43)	1.43 (1.27 - 1.60)	1.03 (0.98 - 1.08)
<30	24460	1.08 (0.98 - 1.18)	1.21 (1.04 - 1.40)	1.25 (1.06 - 1.47)	1.32 (1.19 - 1.47)	1.31 (1.17 - 1.46)	1.02 (0.95 - 1.10)
Combined*		REF	1.11 (1.07 - 1.15)	1.17 (1.15 - 1.19)	1.24 (1.21 - 1.27)	1.35 (1.29 - 1.42)
*The marginal estimates for dipstick values are adjusted for eGFRcr as a continuous variable with a knot at 60 ml/min/1.73 m2.
**The marginal estimates for eGFR categories are adjusted for dipstick categories without an interaction term

## Sheet: Figure S1 Subgroups
Figure S1. Adjusted hazard ratios of ACR/PCR (A) and eGFRcr (B) with any cancer in the ACR/PCR sample population, stratified by subgroups
(A) Hazard ratios per 8-fold increase in ACR, (B) Hazard ratio per 15 ml/min/m2 decrease in eGFR creatinine.

## Sheet: Figure S2 Cohort types
Figure S2. Adjusted Hazard ratios of overall cancer of ACR (A) and eGFR (B) in the ACR/PCR population, by cohort types

## Sheet: Figure S3 eGFRCrCys Spline
Figure S3. Hazard ratios of overall cancer risk by eGFRcr-cys with linear spline models

## Sheet: Figure S4 Outcomes 1yr
Figure S4. Adjusted hazard ratios of ACR/PCR (A) and eGFRcr (B) with overall and site-specific cancer, in the ACR/PCR sample population, after excluding incident cases within 1 year

## Sheet: Figure S5 Subtypes Dipstick
Figure S5. Adjusted hazard ratios of dipstick proteinuria with site-specific cancers in the urine dipstick sample population
Hazard ratio for trace or positive vs negative dipstick
